# Supplementary material for: Characterization of Shear-Sensitive Genes in the Normal Rat Aorta Identifies Hand2 as a Major Flow-Responsive Transcription Factor
Source: PLoS One. 2012 Dec 20;7(12):e52227. doi: 10.1371/journal.pone.0052227 (PMC3527404; doi:10.1371/journal.pone.0052227)
Supplement: Table S1 — Genes differentially expressed between high and low wall shear stress regions. (XLSX) [file pone.0052227.s003.xlsx]

## Sheet: Blad1
Table S1: Genes differentially expressed between high and low wall shear stress regions.
p-Value	fold Change	gene symbol	gene name
8.91e-14	-4.06	Hand2	heart and neural crest derivatives expressed 2
1.6e-12	1.43	Mobkl1a	MOB1, Mps One Binder kinase activator-like 1A (yeast)
2.43e-12	2.8	Fgf12	fibroblast growth factor 12
9.7e-12	-2.85	Emb	embigin homolog (mouse)
1.43e-11	2.64	Avpr1a	arginine vasopressin receptor 1A
1.84e-11	3.15	Slain2	SLAIN motif family, member 2
2.53e-11	-2.92	Ryr3	ryanodine receptor 3
2.62e-11	-1.89	Rab1b	RAB1B, member RAS oncogene family
4.18e-11	1.31	Rpl10a	ribosomal protein L10A
7.28e-11	-1.32	Ppib	peptidylprolyl isomerase B
7.57e-11	1.55	Atxn7l4	ataxin 7-like 4
7.57e-11	-1.28	Capns1	calpain, small subunit 1
8.72e-11	-3.38	Trpc4	transient receptor potential cation channel, subfamily C, member 4
1.22e-10	-1.54	Stard9	StAR-related lipid transfer (START) domain containing 9
1.56e-10	2.5	Vipr2	vasoactive intestinal peptide receptor 2
1.57e-10	-3.1	Ryr3	ryanodine receptor 3
1.65e-10	1.71	Pde10a	phosphodiesterase 10A
1.7e-10	2.3	Hoxb6	homeo box B6
1.86e-10	-1.91	Rapgef4	Rap guanine nucleotide exchange factor (GEF) 4
2e-10	-1.15	Ubb	ubiquitin B
2.06e-10	3.63	Figf	c-fos induced growth factor
2.08e-10	2.2	Gria3	glutamate receptor, ionotrophic, AMPA 3
2.17e-10	1.41	Prima1	proline rich membrane anchor 1
2.24e-10	1.69	Heyl	hairy/enhancer-of-split related with YRPW motif-like
2.69e-10	-1.89	Ttc39b	tetratricopeptide repeat domain 39B
3.54e-10	-1.37	Mat2a	methionine adenosyltransferase II, alpha
3.63e-10	-1.23	Rnf4	ring finger protein 4
3.73e-10	1.5	Plce1	phospholipase C, epsilon 1
3.8e-10	-1.5	Mat2a	methionine adenosyltransferase II, alpha
3.84e-10	2.69	Pax9	paired box 9
5.5e-10	-2.14	Ryr3	ryanodine receptor 3
7.3e-10	1.96	Tfpi	tissue factor pathway inhibitor (lipoprotein-associated coagulation inhibitor)
8.29e-10	2	Hoxa6	homeobox A6
8.97e-10	-1.28	Gapdh	glyceraldehyde-3-phosphate dehydrogenase
9.65e-10	-1.74	Pgcp	plasma glutamate carboxypeptidase
1.03e-09	1.32	Rpl10a	similar to ribosomal protein L10a
1.04e-09	1.46	Pom121	nuclear pore membrane protein 121
1.09e-09	-3.22	Slc5a7	solute carrier family 5 (choline transporter), member 7
1.09e-09	-1.27	Gapdh	glyceraldehyde-3-phosphate dehydrogenase
1.25e-09	1.44	LOC290704	similar to palladin
1.26e-09	1.41	Slc25a34	solute carrier family 25, member 34
1.3e-09	-1.37	Rpl21	ribosomal protein L21
1.5e-09	2.63	Wisp2	WNT1 inducible signaling pathway protein 2
1.51e-09	-1.28	Gapdh	glyceraldehyde-3-phosphate dehydrogenase
1.63e-09	-1.33	Gapdh	glyceraldehyde-3-phosphate dehydrogenase
1.69e-09	-1.37	RGD1561875	similar to ribosomal protein L21
1.7e-09	1.34	Gucy1a3	guanylate cyclase 1, soluble, alpha 3
1.74e-09	1.41	Pmepa1	prostate transmembrane protein, androgen induced 1
1.75e-09	1.26	LOC681355	similar to potassium channel tetramerisation domain containing 12b
1.86e-09	-1.88	Isl1	ISL LIM homeobox 1
1.89e-09	-1.3	Arf4	ADP-ribosylation factor 4
2.14e-09	-1.25	Pabpc1	poly(A) binding protein, cytoplasmic 1
2.44e-09	-2.22	Phex	phosphate regulating endopeptidase homolog, X-linked
2.82e-09	1.4	Zmiz1	zinc finger, MIZ-type containing 1
3.03e-09	-1.26	Gapdh	glyceraldehyde-3-phosphate dehydrogenase
3.24e-09	1.34	Mafa	v-maf musculoaponeurotic fibrosarcoma oncogene homolog A (avian)
3.37e-09	-1.25	Gapdh	glyceraldehyde-3-phosphate dehydrogenase
3.49e-09	-1.38	Rpl21	ribosomal protein L21
3.52e-09	-1.31	Pdia4	protein disulfide isomerase family A, member 4
3.53e-09	2.25	Apeg3	antisense paternally expressed gene 3
3.73e-09	2.25	Sycp3	synaptonemal complex protein 3
3.86e-09	1.41	Klhl29	kelch-like 29 (Drosophila)
4e-09	1.52	Glis2	GLIS family zinc finger 2
4.03e-09	-1.73	Nudt4	nudix (nucleoside diphosphate linked moiety X)-type motif 4
4.06e-09	1.43	RGD1561431	similar to homeobox-containing transcription factor
4.15e-09	1.3	Mll2	myeloid/lymphoid or mixed-lineage leukemia 2
4.66e-09	1.6	Itga11	integrin, alpha 11
4.72e-09	1.8	Gnao1	guanine nucleotide binding protein (G protein), alpha activating activity polypeptide O
4.75e-09	1.3	Ntrk3	neurotrophic tyrosine kinase, receptor, type 3
4.89e-09	-1.34	Rpl21	ribosomal protein L21
4.9e-09	-1.26	Gapdh	glyceraldehyde-3-phosphate dehydrogenase
4.9e-09	-1.37	RGD1562601	similar to ribosomal protein L21
5.01e-09	-1.3	Pfkm	phosphofructokinase, muscle
5.11e-09	2.21	F2rl2	coagulation factor II (thrombin) receptor-like 2
5.17e-09	1.38	Rgma	RGM domain family, member A
5.19e-09	-1.32	Srpr	signal recognition particle receptor ('docking protein')
5.2e-09	-1.52	Zfp709l2	zinc finger protein 709-like 2
5.4e-09	1.43	Tle3	transducin-like enhancer of split 3 (E(sp1) homolog, Drosophila)
5.5e-09	-1.31	Rpl21	ribosomal protein L21
5.55e-09	1.36	Scaf1	SR-related CTD-associated factor 1
5.67e-09	1.58	Trp53inp2	tumor protein p53 inducible nuclear protein 2
5.9e-09	-2.12	RGD1565007	similar to RIKEN cDNA 4632419K20
6.34e-09	-1.5	Aarsd1	alanyl-tRNA synthetase domain containing 1
6.36e-09	1.4	Polr2j	polymerase (RNA) II (DNA directed) polypeptide J
6.5e-09	-1.36	Rpl21	ribosomal protein L21
6.71e-09	-1.38	Lclat1	lysocardiolipin acyltransferase 1
7.06e-09	1.51	Slc2a9	solute carrier family 2 (facilitated glucose transporter), member 9
7.09e-09	-1.48	Rps3	ribosomal protein S3
7.27e-09	1.56	Scand1	SCAN domain-containing 1
7.28e-09	1.37	Klf16	Kruppel-like factor 16
7.34e-09	-1.32	Gapdh	glyceraldehyde-3-phosphate dehydrogenase
7.66e-09	-1.25	Gapdh	glyceraldehyde-3-phosphate dehydrogenase
7.67e-09	1.24	Rhoj	ras homolog gene family, member J
7.86e-09	1.33	Cks1b	CDC28 protein kinase regulatory subunit 1B
7.89e-09	-1.59	Brip1	BRCA1 interacting protein C-terminal helicase 1
7.89e-09	-1.38	Xbp1	X-box binding protein 1
8.03e-09	1.91	Mn1	meningioma 1
8.46e-09	-1.25	Gapdh	glyceraldehyde-3-phosphate dehydrogenase
8.52e-09	1.34	Arvcf	armadillo repeat gene deleted in velo-cardio-facial syndrome
8.73e-09	-1.24	Gapdh	glyceraldehyde-3-phosphate dehydrogenase
8.93e-09	1.41	Ncor2	nuclear receptor co-repressor 2
9.18e-09	1.63	Thoc2	THO complex 2
9.2e-09	1.38	B4galt5	UDP-Gal:betaGlcNAc beta 1,4-galactosyltransferase, polypeptide 5
9.29e-09	-1.36	Tagln2	transgelin 2
9.52e-09	-1.38	Rpl21	ribosomal protein L21
9.65e-09	-1.32	Gapdh	glyceraldehyde-3-phosphate dehydrogenase
9.71e-09	-1.5	Angptl1	angiopoietin-like 1
1.07e-08	1.29	Rpl10a	ribosomal protein L10A
1.07e-08	-1.35	RGD1562929	similar to ribosomal protein L21
1.1e-08	1.43	Mpst	mercaptopyruvate sulfurtransferase
1.11e-08	-1.39	Pddc1	Parkinson disease 7 domain containing 1
1.14e-08	2.72	Six1	SIX homeobox 1
1.17e-08	1.49	Dapk2	death-associated kinase 2
1.17e-08	-1.54	Mrps27	mitochondrial ribosomal protein S27
1.18e-08	-1.46	Lonp1	lon peptidase 1, mitochondrial
1.19e-08	1.41	Sipa1l3	signal-induced proliferation-associated 1 like 3
1.23e-08	1.27	Nav1	neuron navigator 1
1.25e-08	-1.39	Hdac1	histone deacetylase 1
1.29e-08	-1.33	M6pr	mannose-6-phosphate receptor, cation dependent
1.31e-08	-1.44	Tmem26	transmembrane protein 26
1.32e-08	1.58	Klhdc8a	kelch domain containing 8A
1.33e-08	-1.34	Eif5a	eukaryotic translation initiation factor 5A
1.34e-08	1.66	Xkr6	XK, Kell blood group complex subunit-related family, member 6
1.38e-08	-1.47	Arl6ip1	ADP-ribosylation factor-like 6 interacting protein 1
1.44e-08	1.37	Prkag2	protein kinase, AMP-activated, gamma 2 non-catalytic subunit
1.46e-08	1.26	Ccdc71	coiled-coil domain containing 71
1.58e-08	-1.33	RGD1562601	similar to ribosomal protein L21
1.59e-08	-1.34	RGD1564552	similar to ribosomal protein L21
1.6e-08	-1.34	Emp3	epithelial membrane protein 3
1.64e-08	-1.41	Kcnt2	potassium channel, subfamily T, member 2
1.65e-08	-1.36	Slc35b4	solute carrier family 35, member B4
1.68e-08	1.3	Polr2f	polymerase (RNA) II (DNA directed) polypeptide F
1.73e-08	-1.21	Atp8b2	Atpase, class I, type 8B, member 2
1.73e-08	2.2	Postn	periostin, osteoblast specific factor
1.76e-08	-1.33	Arrdc3	arrestin domain containing 3
1.81e-08	1.34	Rpl10a	ribosomal protein L10A
1.84e-08	-1.24	Gapdh	glyceraldehyde-3-phosphate dehydrogenase
1.84e-08	1.41	Ptgs1	prostaglandin-endoperoxide synthase 1
1.9e-08	-1.43	Gpr89	G protein-coupled receptor 89
2e-08	1.49	RGD1564031	similar to transcription elongation factor B (SIII), polypeptide 2
2.06e-08	-1.34	RGD1564552	similar to ribosomal protein L21
2.17e-08	-1.33	Gapdh	glyceraldehyde-3-phosphate dehydrogenase
2.2e-08	-1.21	Gapdh	glyceraldehyde-3-phosphate dehydrogenase
2.22e-08	-1.39	RGD1562601	similar to ribosomal protein L21
2.24e-08	-1.56	Eif2s1	eukaryotic translation initiation factor 2, subunit 1 alpha
2.24e-08	1.35	Arsb	arylsulfatase B
2.25e-08	-1.36	Rpl21	ribosomal protein L21
2.25e-08	-1.33	Rpl21	ribosomal protein L21
2.26e-08	-1.41	Zmpste24	zinc metallopeptidase, STE24 homolog (S. cerevisiae)
2.27e-08	1.9	Lrrc15	leucine rich repeat containing 15
2.3e-08	1.59	Ccdc28a	coiled-coil domain containing 28A
2.53e-08	-1.35	2012-09-11	septin 11
2.71e-08	-1.34	Rpl21	ribosomal protein L21
2.79e-08	-1.41	Stard9	StAR-related lipid transfer (START) domain containing 9
2.83e-08	-1.37	Tmem43	transmembrane protein 43
2.99e-08	1.19	Fam120a	family with sequence similarity 120A
3e-08	1.41	Prr12	proline rich 12
3.02e-08	1.6	Bend7	BEN domain containing 7
3.11e-08	-1.35	Tpm3	tropomyosin 3, gamma
3.12e-08	-3.15	Mab21l2	mab-21-like 2 (C. elegans)
3.15e-08	1.42	Ostm1	osteopetrosis associated transmembrane protein 1
3.3e-08	1.55	Gli2	GLI family zinc finger 2
3.33e-08	-1.39	Rpl21	similar to ribosomal protein L21
3.53e-08	-1.3	Ebp	emopamil binding protein (sterol isomerase)
3.64e-08	-1.28	Rabggtb	Rab geranylgeranyltransferase, beta subunit
3.69e-08	-1.34	Rpl21	ribosomal protein L21
3.8e-08	-1.55	Yes1	Yamaguchi sarcoma viral (v-yes) oncogene homolog 1
3.87e-08	1.9	Slco1a4	solute carrier organic anion transporter family, member 1a4
3.96e-08	1.48	Gltscr1	glioma tumor suppressor candidate region gene 1
3.99e-08	-1.32	Rpl21	ribosomal protein L21
4.01e-08	-1.45	LOC501282	similar to lymphocyte antigen 6 complex, locus E ligand
4.03e-08	-1.48	Ndst3	N-deacetylase/N-sulfotransferase (heparan glucosaminyl) 3
4.03e-08	1.21	Tgfb3	transforming growth factor, beta 3
4.14e-08	-1.45	Cbx5	chromobox homolog 5 (HP1 alpha homolog, Drosophila)
4.16e-08	-2.02	Ndp	Norrie disease (pseudoglioma) (human)
4.22e-08	1.5	Sgcg	sarcoglycan, gamma (dystrophin-associated glycoprotein)
4.24e-08	1.51	Vamp5	vesicle-associated membrane protein 5
4.27e-08	-1.27	Rpl6	ribosomal protein L6
4.37e-08	1.37	Meis2	Meis homeobox 2
4.4e-08	1.27	Ccdc89	coiled-coil domain containing 89
4.41e-08	-1.56	Rab20	RAB20, member RAS oncogene family
4.5e-08	1.2	Wrb	tryptophan rich basic protein
4.59e-08	-1.33	Gapdh	glyceraldehyde-3-phosphate dehydrogenase
4.62e-08	-1.26	Trip10	thyroid hormone receptor interactor 10
4.71e-08	-1.25	Tpm4	tropomyosin 4
4.72e-08	1.35	Aff1	AF4/FMR2 family, member 1
4.74e-08	1.4	Mef2d	myocyte enhancer factor 2D
4.84e-08	1.48	Slc25a23	solute carrier family 25 (mitochondrial carrier; phosphate carrier), member 23
4.85e-08	-1.23	Atp1a1	ATPase, Na+/K+ transporting, alpha 1 polypeptide
4.91e-08	1.5	Fam20a	family with sequence similarity 20, member A
4.92e-08	-1.22	Nsd1	nuclear receptor binding SET domain protein 1
4.94e-08	1.27	Banp	Btg3 associated nuclear protein
4.98e-08	-1.35	RGD1565370	similar to ribosomal protein L21
5.01e-08	-1.28	Olfml2b	olfactomedin-like 2B
5.04e-08	1.86	Vsig1	V-set and immunoglobulin domain containing 1
5.22e-08	1.59	LOC690190	hypothetical protein LOC690190
5.31e-08	1.35	Srf	serum response factor (c-fos serum response element-binding transcription factor)
5.4e-08	-3.79	Sost	sclerosteosis
5.43e-08	2.16	Prss23	protease, serine, 23
5.5e-08	1.25	Chac2	ChaC, cation transport regulator homolog 2 (E. coli)
5.63e-08	-1.26	Arl1	ADP-ribosylation factor-like 1
5.65e-08	-1.34	Tax1bp3	Tax1 (human T-cell leukemia virus type I) binding protein 3
5.7e-08	1.47	Clmn	calmin
5.72e-08	-1.19	Stub1	STIP1 homology and U-Box containing protein 1
5.74e-08	-1.35	Scpep1	serine carboxypeptidase 1
5.99e-08	-1.21	Gapdh	glyceraldehyde-3-phosphate dehydrogenase
6.02e-08	1.6	Ckm	creatine kinase, muscle
6.07e-08	-1.65	Tsen34	tRNA splicing endonuclease 34 homolog (S. cerevisiae)
6.08e-08	-1.17	Rhoa	ras homolog gene family, member A
6.16e-08	-3.33	Mab21l1	mab-21-like 1 (C. elegans)
6.26e-08	-1.28	Rpl21	ribosomal protein L21
6.38e-08	1.56	Sp2	Sp2 transcription factor
6.42e-08	1.47	Bag2	Bcl2-associated athanogene 2
6.47e-08	-2.09	Cacna1d	calcium channel, voltage-dependent, L type, alpha 1D subunit
6.57e-08	1.25	Phc3	polyhomeotic homolog 3 (Drosophila)
6.58e-08	-1.76	Cttnbp2	cortactin binding protein 2
6.63e-08	-1.32	Fgfrl1	fibroblast growth factor receptor-like 1
6.64e-08	-1.25	Itm2c	integral membrane protein 2C
6.64e-08	-1.5	Nfxl1	nuclear transcription factor, X-box binding-like 1
6.64e-08	-1.4	Nxn	nucleoredoxin
6.73e-08	1.34	Rybp	RING1 and YY1 binding protein
6.74e-08	1.24	Prrx1	paired related homeobox 1
6.78e-08	-1.36	Ano1	anoctamin 1, calcium activated chloride channel
6.79e-08	-1.43	Sike	suppressor of IKK epsilon
6.9e-08	-1.4	Rpl21	ribosomal protein L21
6.94e-08	1.54	RGD1359349	similar to hypothetical protein MGC34760
7.13e-08	-1.33	Rpl21	similar to ribosomal protein L21
7.14e-08	1.86	Fam132a	family with sequence similarity 132, member A
7.24e-08	-1.26	Gapdh	glyceraldehyde-3-phosphate dehydrogenase
7.4e-08	-1.34	Rpl21	ribosomal protein L21
7.71e-08	1.59	Trpm8	transient receptor potential cation channel, subfamily M, member 8
7.82e-08	1.43	Rcan1	regulator of calcineurin 1
7.84e-08	1.37	Hif3a	hypoxia inducible factor 3, alpha subunit
7.87e-08	-1.32	Rpl21	similar to ribosomal protein L21
7.93e-08	1.26	Mtvr2	mammary tumor virus receptor 2
8.1e-08	1.37	Pfdn5	prefoldin subunit 5
8.28e-08	-1.32	RGD1566270	similar to ribosomal protein L21
8.38e-08	-1.25	Dkk3	dickkopf homolog 3 (Xenopus laevis)
8.38e-08	1.18	Ppia	peptidylprolyl isomerase A (cyclophilin A)
8.38e-08	1.21	Rnf38	ring finger protein 38
8.47e-08	1.27	Prodh	proline dehydrogenase
8.63e-08	1.22	Zbtb20	zinc finger and BTB domain containing 20
8.7e-08	1.92	Crlf1	cytokine receptor-like factor 1
8.71e-08	-1.42	LOC100364912	rCG29233-like
8.84e-08	1.24	Rad23b	RAD23 homolog B (S. cerevisiae)
8.88e-08	1.37	Tnxa	tenascin XA
8.91e-08	1.57	Mthfd2	methylenetetrahydrofolate dehydrogenase (NADP+ dependent) 2, methenyltetrahydrofolate cyclohydrolase
9.2e-08	-1.48	Rpl39	ribosomal protein L39
9.22e-08	1.44	Apba1	amyloid beta (A4) precursor protein-binding, family A, member 1
9.29e-08	-1.29	Rad51l3	RAD51-like 3 (S. cerevisiae)
9.31e-08	-1.8	Lcp1	lymphocyte cytosolic protein 1
9.39e-08	1.8	Tnni3k	TNNI3 interacting kinase
9.4e-08	-2.14	Tbx3	T-box 3
9.44e-08	-1.29	Tspan31	tetraspanin 31
9.49e-08	1.9	Fap	fibroblast activation protein, alpha
9.56e-08	-1.25	RGD1563296	similar to component of oligomeric golgi complex 5 isoform 1
9.81e-08	-1.15	RGD1307682	similar to hypothetical protein FLJ21827
9.85e-08	1.31	Aimp2	aminoacyl tRNA synthetase complex-interacting multifunctional protein 2
9.91e-08	1.26	Aimp1	aminoacyl tRNA synthetase complex-interacting multifunctional protein 1
9.92e-08	-1.29	Rpl21	ribosomal protein L21
1.01e-07	1.59	Rgs2	regulator of G-protein signaling 2
1.02e-07	-1.23	LOC498685	similar to UPF0308 protein C9orf21
1.03e-07	-1.4	Tmem204	transmembrane protein 204
1.04e-07	-1.47	RGD1312005	similar to DD1
1.05e-07	-1.4	Cst3	cystatin C
1.06e-07	1.63	Mthfd2	methylenetetrahydrofolate dehydrogenase (NADP+ dependent) 2, methenyltetrahydrofolate cyclohydrolase
1.08e-07	-1.23	Gapdh	glyceraldehyde-3-phosphate dehydrogenase
1.11e-07	2.13	Pax1	paired box 1
1.13e-07	-1.41	Sox6	SRY (sex determining region Y)-box 6
1.13e-07	-1.17	Sec61a1	Sec61 alpha 1 subunit (S. cerevisiae)
1.15e-07	1.33	LOC685601	similar to MICAL CG33208-PB, isoform B
1.16e-07	1.36	Fam117b	family with sequence similarity 117, member B
1.16e-07	-1.23	Trim35	tripartite motif-containing 35
1.2e-07	-1.45	Rpl21	ribosomal protein L21
1.21e-07	1.42	Sts	steroid sulfatase
1.22e-07	-1.29	Rpl21	ribosomal protein L21
1.22e-07	-1.43	Smu1	smu-1 suppressor of mec-8 and unc-52 homolog (C. elegans)
1.22e-07	-1.57	Plat	plasminogen activator, tissue
1.28e-07	-1.19	Cldnd1	claudin domain containing 1
1.28e-07	1.63	Gldn	gliomedin
1.31e-07	-1.25	Metap1	methionyl aminopeptidase 1
1.33e-07	-1.34	Stxbp4	syntaxin binding protein 4
1.34e-07	-1.53	Mamdc2	MAM domain containing 2
1.34e-07	1.35	Lxn	latexin
1.36e-07	1.52	Samd5	sterile alpha motif domain containing 5
1.39e-07	1.24	Lcat	lecithin cholesterol acyltransferase
1.4e-07	-1.25	Anxa5	annexin A5
1.41e-07	-1.49	Rpl39	ribosomal protein L39
1.43e-07	-1.23	Sfrs4	splicing factor, arginine/serine-rich 4
1.5e-07	2.01	LOC100363776	RNA-binding region containing protein 2-like
1.55e-07	-1.43	Nt5c3	5'-nucleotidase, cytosolic III
1.57e-07	-1.94	Selp	selectin P
1.6e-07	1.32	Nfic	nuclear factor I/C
1.61e-07	1.45	Tnfrsf4	tumor necrosis factor receptor superfamily, member 4
1.62e-07	1.35	Fam168a	family with sequence similarity 168, member A
1.63e-07	-1.29	Rab31	RAB31, member RAS oncogene family
1.65e-07	1.37	LOC682679	hypothetical protein LOC682679
1.65e-07	1.19	Zfp364	zinc finger protein 364
1.7e-07	1.38	Rassf3	Ras association (RalGDS/AF-6) domain family member 3
1.7e-07	-1.28	Angptl2	angiopoietin-like 2
1.71e-07	-1.37	Pitpna	phosphatidylinositol transfer protein, alpha
1.74e-07	1.53	C1qtnf7	C1q and tumor necrosis factor related protein 7
1.76e-07	-1.35	Ssh3	slingshot homolog 3 (Drosophila)
1.79e-07	2.45	Pxdn	peroxidasin homolog (Drosophila)
1.82e-07	1.26	LOC290704	similar to palladin
1.83e-07	1.47	Sipa1l3	signal-induced proliferation-associated 1 like 3
1.86e-07	-1.33	Hdac1	histone deacetylase 1
1.87e-07	1.32	Ppp1r14a	protein phosphatase 1, regulatory (inhibitor) subunit 14A
1.9e-07	-1.2	Gapdh	glyceraldehyde-3-phosphate dehydrogenase
1.9e-07	1.34	Ncdn	neurochondrin
1.91e-07	-1.11	Ubb	ubiquitin B
1.92e-07	-1.25	Shc1	SHC (Src homology 2 domain containing) transforming protein 1
1.94e-07	-1.35	Gal3st3	galactose-3-O-sulfotransferase 3
1.94e-07	-1.26	Anxa2	annexin A2
1.95e-07	-1.27	G6pc3	glucose 6 phosphatase, catalytic, 3
1.97e-07	1.17	LOC296300	similar to zinc finger protein 341
1.98e-07	1.4	Clip3	CAP-GLY domain containing linker protein 3
2.01e-07	-1.25	Tmem185a	transmembrane protein 185A
2.03e-07	1.15	Ube2j1	ubiquitin-conjugating enzyme E2, J1
2.05e-07	-1.2	Gapdh	glyceraldehyde-3-phosphate dehydrogenase
2.07e-07	1.25	Gga1	golgi associated, gamma adaptin ear containing, ARF binding protein 1
2.08e-07	-1.47	Rras2	related RAS viral (r-ras) oncogene homolog 2
2.13e-07	-1.29	Apeh	N-acylaminoacyl-peptide hydrolase
2.14e-07	-1.35	Rpl21	ribosomal protein L21
2.2e-07	1.49	Slco5a1	solute carrier organic anion transporter family, member 5A1
2.22e-07	1.24	Ccdc6	coiled-coil domain containing 6
2.24e-07	-1.26	Rpl21	ribosomal protein L21
2.27e-07	1.22	Zfp385d	zinc finger protein 385D
2.28e-07	1.53	Sult5a1	sulfotransferase family 5A, member 1
2.32e-07	1.28	Rp9	retinitis pigmentosa 9 (human)
2.32e-07	1.35	Sertad2	SERTA domain containing 2
2.34e-07	1.26	Tulp4	tubby like protein 4
2.35e-07	1.76	Spink8	serine peptidase inhibitor, Kazal type 8
2.35e-07	1.6	Nr4a3	nuclear receptor subfamily 4, group A, member 3
2.37e-07	1.2	Ppp1r10	protein phosphatase 1, regulatory subunit 10
2.39e-07	1.19	Ylpm1	YLP motif containing 1
2.4e-07	1.22	Marveld1	MARVEL domain containing 1
2.41e-07	1.53	Cacna1h	calcium channel, voltage-dependent, T type, alpha 1H subunit
2.42e-07	-1.23	Tmed10	transmembrane emp24-like trafficking protein 10 (yeast)
2.43e-07	1.46	Tead3	TEA domain family member 3
2.48e-07	-1.32	Vcan	versican
2.48e-07	1.59	Cldn22	claudin 22
2.52e-07	1.39	Mid1	midline 1
2.54e-07	1.36	Mterfd3	MTERF domain containing 3
2.58e-07	1.79	Itgb5	integrin, beta 5
2.59e-07	1.6	Wipf3	WAS/WASL interacting protein family, member 3
2.64e-07	-1.38	Rpl10	ribosomal protein L10
2.66e-07	-1.21	Gapdh	glyceraldehyde-3-phosphate dehydrogenase
2.67e-07	2.05	LOC100360749	60S ribosomal protein L29-like
2.68e-07	1.13	Prelp	proline/arginine-rich end leucine-rich repeat protein
2.71e-07	-1.23	Strn	striatin, calmodulin binding protein
2.71e-07	-1.33	Rpl28	ribosomal protein L28
2.72e-07	1.5	Atxn7l1	ataxin 7-like 1
2.73e-07	-1.73	RGD1562846	similar to Docking protein 5 (Downstream of tyrosine kinase 5) (Protein dok-5)
2.74e-07	1.62	Trim62	tripartite motif-containing 62
2.74e-07	-3.25	Dlx1	distal-less homeobox 1
2.75e-07	-1.74	Pcsk1	proprotein convertase subtilisin/kexin type 1
2.77e-07	1.26	Ranbp1	RAN binding protein 1
2.78e-07	1.17	Otub2	OTU domain, ubiquitin aldehyde binding 2
2.83e-07	-1.32	Rpl21	ribosomal protein L21
2.9e-07	-1.4	Ppt1	palmitoyl-protein thioesterase 1
2.92e-07	-1.31	Rpl21	similar to ribosomal protein L21
2.95e-07	1.63	LOC500392	similar to hypothetical protein FLJ25692
2.96e-07	-1.39	Fam114a2	family with sequence similarity 114, member A2
2.97e-07	-1.15	Prkaa1	protein kinase, AMP-activated, alpha 1 catalytic subunit
2.97e-07	-1.17	RGD1564093	similar to RIKEN cDNA 2310036O22
2.98e-07	-1.3	Eif2s3x	eukaryotic translation initiation factor 2, subunit 3, structural gene X-linked
3.06e-07	1.34	Maml2	mastermind like 2 (Drosophila)
3.07e-07	1.39	Sf3b5	splicing factor 3b, subunit 5
3.1e-07	1.32	Tshz3	teashirt zinc finger homeobox 3
3.13e-07	1.49	Lphn1	latrophilin 1
3.16e-07	1.38	Hoxb3	homeo box B3
3.18e-07	1.3	Bat2	HLA-B associated transcript 2
3.18e-07	1.59	Ube2n	ubiquitin-conjugating enzyme E2N
3.18e-07	-1.28	Gapdh	glyceraldehyde-3-phosphate dehydrogenase
3.19e-07	1.21	Slc20a2	solute carrier family 20 (phosphate transporter), member 2
3.2e-07	1.7	Itpr1	inositol 1,4,5-triphosphate receptor, type 1
3.23e-07	-1.41	Snx6	sorting nexin 6
3.28e-07	-1.53	Rpl39	ribosomal protein L39
3.28e-07	-1.53	Rpl39	ribosomal protein L39
3.28e-07	-1.53	Rpl39	ribosomal protein L39
3.28e-07	-1.53	Rpl39	ribosomal protein L39
3.3e-07	1.68	Mafb	v-maf musculoaponeurotic fibrosarcoma oncogene homolog B (avian)
3.33e-07	1.28	Prdx6	peroxiredoxin 6
3.33e-07	1.27	Mid2	midline 2
3.39e-07	1.48	RGD1310827	similar to RIKEN cDNA 1200009O22; EST AI316813
3.4e-07	-1.26	Rpl6	ribosomal protein L6
3.43e-07	-1.24	Rap1gds1	RAP1, GTP-GDP dissociation stimulator 1
3.46e-07	1.48	Pqcp	polyglutamine-containing protein
3.6e-07	1.26	Tshz1	teashirt zinc finger homeobox 1
3.66e-07	-1.91	Cadps	Ca++-dependent secretion activator
3.66e-07	-1.23	Sdc4	syndecan 4
3.85e-07	-1.22	Gapdh	glyceraldehyde-3-phosphate dehydrogenase
3.86e-07	-1.2	Sfrs3	splicing factor, arginine/serine-rich 3
3.91e-07	-1.16	Spin1	spindlin 1
3.92e-07	1.28	LOC100125365	hypothetical protein LOC100125365
3.92e-07	1.26	Gmppa	GDP-mannose pyrophosphorylase A
3.97e-07	1.2	Prr13	proline rich 13
3.98e-07	-1.31	Gapdh	glyceraldehyde-3-phosphate dehydrogenase
4.11e-07	-1.23	Zfand1	zinc finger, AN1-type domain 1
4.12e-07	1.49	Unc119	UNC-119 homolog (C. elegans)
4.13e-07	-1.2	Pcyox1	prenylcysteine oxidase 1
4.16e-07	1.56	Creb3l1	cAMP responsive element binding protein 3-like 1
4.17e-07	-1.5	RGD1561736	similar to ribosomal protein L10
4.18e-07	-1.25	Sephs1	selenophosphate synthetase 1
4.21e-07	-1.29	Bet1l	blocked early in transport 1 homolog (S. cerevisiae) like
4.22e-07	-1.2	Snx1	sorting nexin 1
4.24e-07	1.18	Znf592	zinc finger protein 592
4.4e-07	1.39	Mark4	MAP/microtubule affinity-regulating kinase 4
4.4e-07	-1.21	Gapdh	glyceraldehyde-3-phosphate dehydrogenase
4.41e-07	-1.12	App	amyloid beta (A4) precursor protein
4.53e-07	1.35	Adarb1	adenosine deaminase, RNA-specific, B1
4.54e-07	-1.2	Exoc4	exocyst complex component 4
4.55e-07	1.29	Cox7a2l	cytochrome c oxidase subunit VIIa polypeptide 2 like
4.57e-07	1.5	Fmod	fibromodulin
4.57e-07	-1.21	Actg1	actin, gamma 1
4.57e-07	1.17	Nfix	nuclear factor I/X (CCAAT-binding transcription factor)
4.62e-07	1.37	Hoxb4	homeo box B4
4.63e-07	1.43	Siah2	seven in absentia 2
4.67e-07	-1.3	Rpl21	similar to ribosomal protein L21
4.67e-07	1.25	Npas2	neuronal PAS domain protein 2
4.78e-07	1.33	Lsamp	limbic system-associated membrane protein
4.81e-07	1.36	Garnl4	GTPase activating Rap/RanGAP domain-like 4
4.83e-07	1.17	Hmgb3	high mobility group box 3
4.86e-07	-1.26	Anxa4	annexin A4
4.87e-07	-1.31	Rpl21	similar to ribosomal protein L21
5.01e-07	1.66	Hspa1a	heat shock 70kD protein 1A
5.02e-07	1.15	Sec24a	SEC24 family, member A (S. cerevisiae)
5.07e-07	-1.18	Cpsf4	cleavage and polyadenylation specific factor 4
5.12e-07	-1.33	Mrpl46	mitochondrial ribosomal protein L46
5.17e-07	1.36	Adcy2	adenylate cyclase 2 (brain)
5.2e-07	-1.36	Anp32a	acidic (leucine-rich) nuclear phosphoprotein 32 family, member A
5.21e-07	1.4	Leprot	leptin receptor overlapping transcript
5.22e-07	1.49	Cdc42ep1	CDC42 effector protein (Rho GTPase binding) 1
5.27e-07	-1.31	Ccdc109a	coiled-coil domain containing 109A
5.27e-07	1.42	Mybphl	myosin binding protein H-like
5.3e-07	1.32	Adamts3	ADAM metallopeptidase with thrombospondin type 1, motif 3
5.34e-07	-1.38	Rpl21	ribosomal protein L21
5.39e-07	-1.33	Rpl21	ribosomal protein L21
5.42e-07	1.26	Per1	period homolog 1 (Drosophila)
5.42e-07	1.25	Hscb	HscB iron-sulfur cluster co-chaperone homolog (E. coli)
5.45e-07	-1.29	Ubl4	ubiquitin-like 4
5.48e-07	-1.37	Cmas	cytidine monophosphate N-acetylneuraminic acid synthetase
5.56e-07	1.12	Brd2	bromodomain containing 2
5.65e-07	-1.3	Gnl3l	guanine nucleotide binding protein-like 3 (nucleolar)-like
5.68e-07	-1.33	Armc9	armadillo repeat containing 9
5.69e-07	1.48	Inpp5j	inositol polyphosphate-5-phosphatase J
5.71e-07	-1.4	Elovl1	elongation of very long chain fatty acids (FEN1/Elo2, SUR4/Elo3, yeast)-like 1
5.75e-07	1.38	Sap30l	SAP30-like
5.77e-07	-1.31	Rmnd5b	required for meiotic nuclear division 5 homolog B (S. cerevisiae)
5.78e-07	-1.31	Paics	phosphoribosylaminoimidazole carboxylase, phosphoribosylaminoimidazole succinocarboxamide synthetase
5.83e-07	1.34	Rpl36	ribosomal protein L36
5.83e-07	-1.27	Atp6v1a	ATPase, H+ transporting, lysosomal V1 subunit A
6.01e-07	-1.42	Map1d	methionine aminopeptidase 1D
6.02e-07	-1.22	Fam45a	family with sequence similarity 45, member A
6.03e-07	1.26	Foxj2	forkhead box J2
6.04e-07	-1.31	Rasd2	RASD family, member 2
6.22e-07	1.3	Rplp1	ribosomal protein, large, P1
6.37e-07	1.18	Fam108c1	family with sequence similarity 108, member C1
6.37e-07	-1.19	Tpt1	tumor protein, translationally-controlled 1
6.4e-07	1.26	Zfp469	zinc finger protein 469
6.41e-07	1.38	Six4	SIX homeobox 4
6.44e-07	1.33	Magi1	membrane associated guanylate kinase, WW and PDZ domain containing 1
6.47e-07	1.27	Cc2d1a	coiled-coil and C2 domain containing 1A
6.57e-07	-1.56	Cdh6	cadherin 6
6.57e-07	1.25	Fau	Finkel-Biskis-Reilly murine sarcoma virus (FBR-MuSV) ubiquitously expressed
6.67e-07	1.38	Enpp4	ectonucleotide pyrophosphatase/phosphodiesterase 4
6.74e-07	1.35	Fam100a	family with sequence similarity 100, member A
6.77e-07	-1.2	Cpsf4	cleavage and polyadenylation specific factor 4
6.84e-07	-1.27	Col4a5	collagen, type IV, alpha 5
6.85e-07	-1.32	Bzw1	basic leucine zipper and W2 domains 1
6.86e-07	-1.37	Gsdmd	gasdermin D
6.94e-07	1.42	Pcp4l1	Purkinje cell protein 4-like 1
6.96e-07	-1.28	Rpl9	ribosomal protein L9
6.97e-07	1.24	Fau	Finkel-Biskis-Reilly murine sarcoma virus (FBR-MuSV) ubiquitously expressed
6.98e-07	-1.32	Tpm3	tropomyosin 3, gamma
7.01e-07	1.38	Mustn1	musculoskeletal, embryonic nuclear protein 1
7.05e-07	1.24	RGD1309403	similar to hypothetical protein FLJ12661
7.14e-07	1.38	Htr2a	5-hydroxytryptamine (serotonin) receptor 2A
7.25e-07	1.36	Coro7	coronin 7
7.28e-07	1.22	Ngfrap1	nerve growth factor receptor (TNFRSF16) associated protein 1
7.28e-07	-1.26	Flot2	flotillin 2
7.35e-07	-1.33	LOC681258	similar to La-related protein 4 (La ribonucleoprotein domain family member 4)
7.38e-07	-1.55	Cdo1	cysteine dioxygenase, type I
7.42e-07	2.07	Hoxa5	homeo box A5
7.43e-07	-1.64	Smpdl3a	sphingomyelin phosphodiesterase, acid-like 3A
7.48e-07	-1.49	Ltbp2	latent transforming growth factor beta binding protein 2
7.51e-07	-1.27	Apex1	APEX nuclease (multifunctional DNA repair enzyme) 1
7.58e-07	1.21	Chtf8	CTF8, chromosome transmission fidelity factor 8 homolog (S. cerevisiae)
7.71e-07	-1.22	Sptlc1	serine palmitoyltransferase, long chain base subunit 1
7.8e-07	1.24	Zfp36l1	zinc finger protein 36, C3H type-like 1
7.81e-07	-1.2	Mtmr2	myotubularin related protein 2
7.93e-07	1.37	LOC312831	similar to SRY (sex determining region Y)-box 5 isoform a
7.94e-07	-1.28	LOC363458	similar to procollagen, type IV, alpha 6
8.02e-07	1.2	Bfar	bifunctional apoptosis regulator
8.11e-07	1.21	Mbd2	methyl-CpG binding domain protein 2
8.13e-07	-1.31	Ldlrad3	low density lipoprotein receptor class A domain containing 3
8.13e-07	-1.31	Rpl21	ribosomal protein L21
8.19e-07	1.21	Ptms	parathymosin
8.23e-07	-1.24	Ppp3r1	protein phosphatase 3, regulatory subunit B, alpha isoform
8.28e-07	1.39	Hoxb3	homeo box B3
8.31e-07	1.2	Mta1	metastasis associated 1
8.32e-07	-1.28	Diablo	diablo homolog (Drosophila)
8.35e-07	-1.46	Rpl39	ribosomal protein L39
8.4e-07	-1.49	Samd12	sterile alpha motif domain containing 12
8.53e-07	1.22	Rgnef	Rho-guanine nucleotide exchange factor
8.58e-07	1.44	Nkd1	naked cuticle homolog 1 (Drosophila)
8.59e-07	-1.2	Mta2	metastasis associated 1 family, member 2
8.59e-07	-1.17	Ap1g1	adaptor-related protein complex 1, gamma 1 subunit
8.91e-07	-1.65	Tmem154	transmembrane protein 154
8.93e-07	-1.43	Dhrs7c	dehydrogenase/reductase (SDR family) member 7C
8.98e-07	-1.37	Gipc3	GIPC PDZ domain containing family, member 3
9.01e-07	1.36	Hoxd9	homeo box D9
9.09e-07	-1.3	Fv1	Friend virus susceptibility 1
9.2e-07	-1.25	Stt3a	STT3, subunit of the oligosaccharyltransferase complex, homolog A (S. cerevisiae)
9.36e-07	1.25	Rere	arginine-glutamic acid dipeptide (RE) repeats
9.39e-07	-1.29	Ubox5	U-box domain containing 5
9.56e-07	-1.37	Lgi2	leucine-rich repeat LGI family, member 2
9.64e-07	1.17	Ppia	peptidylprolyl isomerase A (cyclophilin A)
9.64e-07	1.17	Ppia	peptidylprolyl isomerase A (cyclophilin A)
9.67e-07	1.35	Hivep3	human immunodeficiency virus type I enhancer binding protein 3
9.77e-07	1.32	Lrrc68	leucine rich repeat containing 68
9.87e-07	-1.22	Gbas	glioblastoma amplified sequence
1.01e-06	1.22	Magi1	membrane associated guanylate kinase, WW and PDZ domain containing 1
1.03e-06	1.45	Bmp2	bone morphogenetic protein 2
1.03e-06	1.25	Wasf2	WAS protein family, member 2
1.04e-06	1.79	Cpa6	carboxypeptidase A6
1.05e-06	-1.4	Susd5	sushi domain containing 5
1.05e-06	-1.22	Cd151	CD151 molecule (Raph blood group)
1.05e-06	-1.63	Lrat	lecithin-retinol acyltransferase (phosphatidylcholine-retinol-O-acyltransferase)
1.05e-06	-1.58	Frmd3	FERM domain containing 3
1.05e-06	-1.21	Tmem98	transmembrane protein 98
1.06e-06	1.96	Rgs7bp	regulator of G-protein signaling 7 binding protein
1.07e-06	-1.24	Cwf19l1	CWF19-like 1, cell cycle control (S. pombe)
1.07e-06	1.23	Tgfb2	transforming growth factor, beta 2
1.08e-06	1.45	Hspb1	heat shock protein 1
1.08e-06	-1.19	Dcaf8	DDB1 and CUL4 associated factor 8
1.09e-06	-1.23	Vps4a	vacuolar protein sorting 4 homolog A (S. cerevisiae)
1.09e-06	-1.23	Stard3nl	STARD3 N-terminal like
1.09e-06	-1.15	Tnpo3	transportin 3
1.09e-06	1.29	Nat14	N-acetyltransferase 14
1.11e-06	1.32	Cdkn2c	cyclin-dependent kinase inhibitor 2C (p18, inhibits CDK4)
1.12e-06	-1.24	LOC684994	similar to retinoic acid receptor, beta
1.13e-06	1.31	Wipf2	WAS/WASL interacting protein family, member 2
1.13e-06	-1.18	Cflar	CASP8 and FADD-like apoptosis regulator
1.14e-06	1.4	R3hdml	R3H domain (binds single-stranded nucleic acids) containing-like
1.15e-06	1.21	Sipa1l3	signal-induced proliferation-associated 1 like 3
1.17e-06	-1.37	Rbpj	recombination signal binding protein for immunoglobulin kappa J region
1.17e-06	-1.08	Serinc3	serine incorporator 3
1.18e-06	1.32	Kcnh2	potassium voltage-gated channel, subfamily H (eag-related), member 2
1.18e-06	-1.24	Ap2m1	adaptor-related protein complex 2, mu 1 subunit
1.18e-06	1.63	Notch3	Notch homolog 3 (Drosophila)
1.19e-06	-1.55	Scn3b	sodium channel, voltage-gated, type III, beta
1.19e-06	1.48	Pla2g5	phospholipase A2, group V
1.19e-06	1.25	Med15	mediator complex subunit 15
1.2e-06	1.34	Sipa1l3	signal-induced proliferation-associated 1 like 3
1.2e-06	-1.16	Slc2a1	solute carrier family 2 (facilitated glucose transporter), member 1
1.22e-06	-1.27	Ppp4c	protein phosphatase 4, catalytic subunit
1.24e-06	1.3	Hr	hairless
1.25e-06	1.27	Bri3	brain protein I3
1.26e-06	1.26	Pogz	pogo transposable element with ZNF domain
1.27e-06	-1.29	Maged2	melanoma antigen, family D, 2
1.27e-06	-1.22	Rpl9	ribosomal protein L9
1.27e-06	-1.1	Gns	glucosamine (N-acetyl)-6-sulfatase
1.27e-06	-1.19	Mkln1	muskelin 1, intracellular mediator containing kelch motifs
1.28e-06	1.47	Hoxa9	homeobox A9
1.28e-06	1.57	Dpt	dermatopontin
1.3e-06	1.55	Adamts17	ADAM metallopeptidase with thrombospondin type 1 motif, 17
1.32e-06	1.8	Crabp1	cellular retinoic acid binding protein 1
1.33e-06	-1.29	Pgpep1	pyroglutamyl-peptidase I
1.35e-06	1.3	Fmo3	flavin containing monooxygenase 3
1.36e-06	-1.15	Ddr2	discoidin domain receptor tyrosine kinase 2
1.39e-06	1.23	LOC690344	similar to Protein UNQ655/PRO1286 homolog precursor
1.4e-06	1.47	Atp1b2	ATPase, Na+/K+ transporting, beta 2 polypeptide
1.41e-06	1.46	Znf703	zinc finger protein 703
1.43e-06	1.29	Znf609	zinc finger protein 609
1.44e-06	-1.3	Rpl21	ribosomal protein L21
1.46e-06	1.24	Cherp	calcium homeostasis endoplasmic reticulum protein
1.46e-06	-1.38	Il13ra1	interleukin 13 receptor, alpha 1
1.47e-06	1.21	Ptp4a3	protein tyrosine phosphatase 4a3
1.49e-06	1.27	Znf597	zinc finger protein 597
1.49e-06	1.23	Heatr2	HEAT repeat containing 2
1.49e-06	-1.3	Bsg	basigin
1.54e-06	1.22	Dzip1	DAZ interacting protein 1
1.56e-06	1.37	Rpl36	ribosomal protein L36
1.56e-06	-1.32	Galnt7	UDP-N-acetyl-alpha-D-galactosamine:polypeptide N-acetylgalactosaminyltransferase 7 (GalNAc-T7)
1.56e-06	-1.19	Spcs2	signal peptidase complex subunit 2 homolog (S. cerevisiae)
1.56e-06	1.29	Rplp1	ribosomal protein, large, P1
1.57e-06	1.4	RGD1566149	similar to CDNA sequence BC017647
1.58e-06	2.95	Hspa1b	heat shock 70kD protein 1B (mapped)
1.59e-06	1.3	Foxk1	forkhead box K1
1.59e-06	1.36	Fbxl7	F-box and leucine-rich repeat protein 7
1.6e-06	1.23	Crtc3	CREB regulated transcription coactivator 3
1.61e-06	1.26	Atp5g3	ATP synthase, H+ transporting, mitochondrial F0 complex, subunit C3 (subunit 9)
1.61e-06	1.39	Cntn2	contactin 2 (axonal)
1.62e-06	-1.36	Cnpy4	canopy 4 homolog (zebrafish)
1.62e-06	2.34	Grhl3	grainyhead-like 3 (Drosophila)
1.62e-06	-1.5	RGD1311072	similar to 2410001C21Rik protein
1.62e-06	1.41	RGD1562157	similar to olfactory receptor Olfr287
1.66e-06	-1.19	Anxa6	annexin A6
1.67e-06	-1.37	RGD1566296	similar to RIKEN cDNA B230114P05
1.67e-06	-1.22	Hipk1	homeodomain interacting protein kinase 1
1.68e-06	-1.25	Eif4a1	eukaryotic translation initiation factor 4A1
1.69e-06	1.24	Lrp5	low density lipoprotein receptor-related protein 5
1.69e-06	-1.45	Chrdl2	chordin-like 2
1.7e-06	1.26	Atn1	atrophin 1
1.7e-06	-1.16	Slc25a16	solute carrier family 25 (mitochondrial carrier, Graves disease autoantigen), member 16
1.72e-06	-1.15	Ckap5	cytoskeleton associated protein 5
1.72e-06	-1.16	Pdcd6ip	programmed cell death 6 interacting protein
1.74e-06	1.36	Rnf44	ring finger protein 44
1.74e-06	1.45	Prrt1	proline-rich transmembrane protein 1
1.75e-06	-1.39	Itgb2	integrin, beta 2
1.75e-06	1.25	Rassf2	Ras association (RalGDS/AF-6) domain family member 2
1.78e-06	-1.25	Fam172a	family with sequence similarity 172, member A
1.79e-06	1.22	Gstm7	glutathione S-transferase, mu 7
1.81e-06	-1.59	Msx1	msh homeobox 1
1.82e-06	1.55	Rbm38	RNA binding motif protein 38
1.82e-06	1.23	LOC498606	hypothetical protein LOC498606
1.82e-06	1.41	Sbsn	suprabasin
1.83e-06	-1.3	Myh10	myosin, heavy chain 10, non-muscle
1.85e-06	1.33	LOC683733	similar to Transcription factor 7-like 2 (HMG box transcription factor 4) (T-cell-specific transcription factor 4) (TCF-4) (hTCF-4)
1.85e-06	-1.32	Vps26a	vacuolar protein sorting 26 homolog A (S. pombe)
1.86e-06	-1.19	Igf2r	insulin-like growth factor 2 receptor
1.87e-06	1.46	Plekhh2	pleckstrin homology domain containing, family H (with MyTH4 domain) member 2
1.87e-06	1.29	Sobpl	sine oculis-binding protein homolog-like (Drosophila)
1.87e-06	-1.17	Clu	clusterin
1.88e-06	-1.25	Crtap	cartilage associated protein
1.88e-06	1.33	Mfsd6	major facilitator superfamily domain containing 6
1.88e-06	1.21	Dlg1	discs, large homolog 1 (Drosophila)
1.89e-06	-1.21	Fam54b	family with sequence similarity 54, member B
1.91e-06	-1.26	MGC94199	similar to RIKEN cDNA 2610301B20; EST AI428449
1.92e-06	1.21	Dusp19	dual specificity phosphatase 19
1.92e-06	-1.29	Ezr	ezrin
1.92e-06	-1.15	Ddost	dolichyl-diphosphooligosaccharide-protein glycosyltransferase
1.93e-06	-1.39	LOC503192	zinc finger protein ZFP
1.93e-06	1.28	Bmp3	bone morphogenetic protein 3
1.94e-06	-1.22	Tardbp	TAR DNA binding protein
1.95e-06	-1.34	Tmem188	transmembrane protein 188
1.95e-06	1.27	Tmem39b	transmembrane protein 39b
1.96e-06	1.56	Jund	jun D proto-oncogene
1.97e-06	-1.18	Calr	calreticulin
1.98e-06	-1.28	RGD1305713	similar to RIKEN cDNA 3110040N11
2e-06	-1.15	Hspa8	heat shock protein A8
2.01e-06	1.27	Pptc7	PTC7 protein phosphatase homolog (S. cerevisiae)
2.01e-06	-1.22	Stx2	syntaxin 2
2.02e-06	-1.22	Apbb2	amyloid beta (A4) precursor protein-binding, family B, member 2
2.03e-06	-2.06	Lrrc34	leucine rich repeat containing 34
2.05e-06	1.25	Klf3	Kruppel-like factor 3 (basic)
2.05e-06	-1.75	Corin	corin, serine peptidase
2.06e-06	1.29	LOC685233	hypothetical protein LOC685233
2.07e-06	1.25	Zfhx3	zinc finger homeobox 3
2.07e-06	-1.22	Api5	apoptosis inhibitor 5
2.07e-06	-1.26	Zfyve20	zinc finger, FYVE domain containing 20
2.08e-06	1.74	Kcnip3	Kv channel interacting protein 3, calsenilin
2.09e-06	1.31	Tnni3k	TNNI3 interacting kinase
2.11e-06	-1.15	Tsc22d1	TSC22 domain family, member 1
2.12e-06	-1.1	Caprin1	cell cycle associated protein 1
2.15e-06	-1.27	Usp6nl	USP6 N-terminal like
2.17e-06	1.26	Ap2a1	adaptor-related protein complex 2, alpha 1 subunit
2.18e-06	1.28	Ypel3	yippee-like 3 (Drosophila)
2.18e-06	1.59	Glt25d2	glycosyltransferase 25 domain containing 2
2.18e-06	1.14	Tmem5	transmembrane protein 5
2.22e-06	1.37	Loxl4	lysyl oxidase-like 4
2.22e-06	-1.14	Ift52	intraflagellar transport 52 homolog (Chlamydomonas)
2.22e-06	1.16	Polrmt	polymerase (RNA) mitochondrial (DNA directed)
2.22e-06	-1.24	Dynlrb1	dynein light chain roadblock-type 1
2.25e-06	1.22	Pusl1	pseudouridylate synthase-like 1
2.26e-06	1.68	Atf3	activating transcription factor 3
2.27e-06	1.21	Arid1a	AT rich interactive domain 1A (SWI-like)
2.27e-06	1.24	Nacc1	nucleus accumbens associated 1, BEN and BTB (POZ) domain containing
2.29e-06	1.41	LOC689574	hypothetical protein LOC689574
2.3e-06	-1.29	Eno2	enolase 2, gamma, neuronal
2.3e-06	1.31	Hspb2	heat shock protein beta 2
2.32e-06	1.41	Bag3	Bcl2-associated athanogene 3
2.32e-06	-1.24	Rpl21	ribosomal protein L21
2.33e-06	1.3	Abcc8	ATP-binding cassette, sub-family C (CFTR/MRP), member 8
2.35e-06	1.4	Gm672	gene model 672, (NCBI)
2.36e-06	1.45	Freq	frequenin homolog (Drosophila)
2.37e-06	-1.26	Grb2	growth factor receptor bound protein 2
2.38e-06	-1.14	RGD1307929	similar to CG14967-PA
2.38e-06	1.28	Smc4	structural maintenance of chromosomes 4
2.4e-06	1.2	Map1lc3a	microtubule-associated protein 1 light chain 3 alpha
2.41e-06	-1.24	Mettl9	methyltransferase like 9
2.42e-06	1.32	Znf775	zinc finger protein 775
2.44e-06	1.2	Sap130	Sin3A associated protein
2.47e-06	1.3	Maf	v-maf musculoaponeurotic fibrosarcoma oncogene homolog (avian)
2.48e-06	-1.32	Olfm1	olfactomedin 1
2.49e-06	1.26	Cdv3	carnitine deficiency-associated gene expressed in ventricle 3 homolog (mouse)
2.49e-06	1.33	Bcl9	B-cell CLL/lymphoma 9
2.51e-06	-1.48	RGD1561736	similar to ribosomal protein L10
2.53e-06	1.28	Myo1b	myosin Ib
2.54e-06	-1.26	Arih1	ariadne ubiquitin-conjugating enzyme E2 binding protein homolog 1 (Drosophila)
2.54e-06	1.16	Taf10	TAF10 RNA polymerase II, TATA box binding protein (TBP)-associated factor
2.54e-06	-1.27	RGD1565890	similar to RUN domain containing 2A
2.55e-06	-1.28	Rpl21	ribosomal protein L21
2.55e-06	1.48	Twist2	twist homolog 2 (Drosophila)
2.58e-06	-1.19	Tmem55b	transmembrane protein 55B
2.59e-06	-1.37	Agpat4	1-acylglycerol-3-phosphate O-acyltransferase 4 (lysophosphatidic acid acyltransferase, delta)
2.6e-06	1.13	Olfml1	olfactomedin-like 1
2.6e-06	-1.64	Cybb	cytochrome b-245, beta polypeptide
2.62e-06	-1.2	Actg1	actin, gamma 1
2.63e-06	1.15	Rab14	RAB14, member RAS oncogene family
2.65e-06	-1.11	Pigt	phosphatidylinositol glycan anchor biosynthesis, class T
2.66e-06	1.24	Pdlim7	PDZ and LIM domain 7
2.66e-06	1.41	LOC689959	hypothetical protein LOC689959
2.69e-06	1.27	Rasl10b	RAS-like, family 10, member B
2.7e-06	1.13	RGD1561067	similar to RNA binding protein gene with multiple splicing
2.74e-06	-1.47	Fshr	follicle stimulating hormone receptor
2.75e-06	-1.18	Sae1	SUMO1 activating enzyme subunit 1
2.76e-06	2.61	Alpl	alkaline phosphatase, liver/bone/kidney
2.76e-06	1.31	Mlxip	MLX interacting protein
2.77e-06	1.28	Ndufb11	NADH dehydrogenase (ubiquinone) 1 beta subcomplex, 11
2.77e-06	1.35	Sema4g	sema domain, immunoglobulin domain (Ig), transmembrane domain (TM) and short cytoplasmic domain, (semaphorin) 4G
2.77e-06	-1.58	Cd53	Cd53 molecule
2.78e-06	1.28	Slc33a1	solute carrier family 33 (acetyl-CoA transporter), member 1
2.79e-06	1.54	Stat4	signal transducer and activator of transcription 4
2.81e-06	1.43	Mnt	max binding protein
2.82e-06	1.21	Slc6a8	solute carrier family 6 (neurotransmitter transporter, creatine), member 8
2.82e-06	-1.18	Prkcsh	protein kinase C substrate 80K-H
2.84e-06	1.7	RGD1561843	similar to 60S ribosomal protein L23a
2.84e-06	-1.32	Emp2	epithelial membrane protein 2
2.85e-06	-1.34	RGD1566265	similar to RIKEN cDNA 2610002M06
2.85e-06	1.31	Tfeb	transcription factor EB
2.85e-06	-1.33	Ttc3	tetratricopeptide repeat domain 3
2.86e-06	1.38	Mrpl10	mitochondrial ribosomal protein L10
2.87e-06	1.37	Olfml2a	olfactomedin-like 2A
2.87e-06	1.29	Rpl36	ribosomal protein L36
2.88e-06	1.26	Ehd1	EH-domain containing 1
2.88e-06	1.29	Chic2	cysteine-rich hydrophobic domain 2
2.9e-06	-1.24	Atp10a	ATPase, class V, type 10A
2.92e-06	-1.38	Rpl21	ribosomal protein L21
2.92e-06	1.47	Col8a1	collagen, type VIII, alpha 1
2.94e-06	1.41	Ier3	immediate early response 3
2.94e-06	-1.22	Txndc12	thioredoxin domain containing 12 (endoplasmic reticulum)
2.95e-06	1.26	Igsf9b	immunoglobulin superfamily, member 9B
2.98e-06	1.16	Fat1	FAT tumor suppressor homolog 1 (Drosophila)
3e-06	1.35	Vamp2	vesicle-associated membrane protein 2
3e-06	-1.15	Arcn1	archain 1
3.04e-06	-1.19	Stat3	signal transducer and activator of transcription 3
3.05e-06	1.26	Rnf25	ring finger protein 25
3.06e-06	1.36	Scube1	signal peptide, CUB domain, EGF-like 1
3.08e-06	1.32	Rpl36	ribosomal protein L36
3.09e-06	-1.13	Sumo2	SMT3 suppressor of mif two 3 homolog 2 (S. cerevisiae)
3.1e-06	3.52	Chad	chondroadherin
3.1e-06	1.49	Cyp26b1	cytochrome P450, family 26, subfamily b, polypeptide 1
3.12e-06	-1.52	Pgk1	phosphoglycerate kinase 1
3.13e-06	1.42	Adamtsl2	ADAMTS-like 2
3.13e-06	1.25	Diaph2	diaphanous homolog 2 (Drosophila)
3.14e-06	-1.2	Rpl22	ribosomal protein L22
3.14e-06	-1.33	RGD1566036	similar to RIKEN cDNA 2310008H04
3.15e-06	1.37	Wipf1	WAS/WASL interacting protein family, member 1
3.19e-06	1.37	Ints5	integrator complex subunit 5
3.2e-06	1.23	Maz	MYC-associated zinc finger protein (purine-binding transcription factor)
3.2e-06	-1.84	Cd109	CD109 molecule
3.21e-06	-1.2	Rpl9	ribosomal protein L9
3.21e-06	-1.2	Rpl9	ribosomal protein L9
3.23e-06	-1.23	Abhd12	abhydrolase domain containing 12
3.26e-06	-1.21	LOC688452	hypothetical protein LOC688452
3.29e-06	-1.49	RGD1561957	similar to ribosomal protein L21
3.29e-06	-1.42	Fkbp14	FK506 binding protein 14
3.31e-06	1.38	Nlgn2	neuroligin 2
3.31e-06	1.26	Sdccag3	serologically defined colon cancer antigen 3
3.34e-06	1.3	Cyp4f18	cytochrome P450, family 4, subfamily f, polypeptide 18
3.36e-06	1.3	Chrdl1	kohjirin
3.37e-06	-1.19	Actg1	actin, gamma 1
3.37e-06	1.31	Scarf1	scavenger receptor class F, member 1
3.39e-06	1.2	Cic	capicua homolog (Drosophila)
3.39e-06	-1.52	Vsig2	V-set and immunoglobulin domain containing 2
3.41e-06	1.24	Park2	Parkinson disease (autosomal recessive, juvenile) 2, parkin
3.43e-06	1.41	RGD1562988	similar to EHM2
3.45e-06	-1.35	Spn	sialophorin
3.45e-06	1.32	Gatsl2	GATS protein-like 2
3.45e-06	-1.37	RGD1307934	similar to DNA segment, Chr 19, ERATO Doi 386, expressed
3.46e-06	-1.14	Hspa8	heat shock protein A8
3.47e-06	-1.35	Vdac1	voltage-dependent anion channel 1
3.52e-06	-1.21	Nop2	NOP2 nucleolar protein homolog (yeast)
3.53e-06	-1.26	Gja1	gap junction protein, alpha 1
3.54e-06	-1.32	LOC499782	similar to 60S ribosomal protein L12
3.54e-06	1.33	Znf511	zinc finger protein 511
3.57e-06	-1.17	Ppp1cc	protein phosphatase 1, catalytic subunit, gamma isoform
3.58e-06	1.24	Rpl27a	similar to ribosomal protein L27a
